# Supplementary material for: Moderate Beer Consumption Is Associated with Good Physical and Mental Health Status and Increased Social Support
Source: Nutrients. 2023 Mar 21;15(6):1519. doi: 10.3390/nu15061519 (PMC10052738; doi:10.3390/nu15061519)
Supplement: Supplementary file 1 [file nutrients-15-01519-s001.zip]

Archive with 1 entries (1 files):
- nutrients-2269385-supplementary.pdf
